# Supplementary material for: Replicative senescence and high glucose induce the accrual of self-derived cytosolic nucleic acids in human endothelial cells
Source: Cell Death Discov. 2024 Apr 20;10:184. doi: 10.1038/s41420-024-01954-z (PMC11032409; doi:10.1038/s41420-024-01954-z)
Supplement: Supplementary file 1 — Supplementary Table 1 [file 41420_2024_1954_MOESM1_ESM.xlsx]

## Sheet: Supplementary Table 1
Supplementary Table 1. Genes significantly differentially expressed (adj.p-value < 0.10 and logFC > 1.5) in senescent cells compared to young in normal glucose levels. In blue : downregulated DE genes (logFC < 0); In orange : upregulated DE genes (logFC > 0).
#	Gene_ID	logFC	AveExpr	t	P.Value	Adj.P.Value	B	HGNC_ID	Description	HAGR_DB	SeneQuest_DB
1	ENSG00000092969	4.75639	3.63049	9.48459	6.4604e-07	0.0117799	5.63869	TGFB2	transforming growth factor beta 2 [Source:HGNC Symbol;Acc:HGNC:11768]	Over-expressed	U:5; D:1
2	ENSG00000005187	3.78099	1.5349	7.57264	6.67093e-06	0.0253806	3.18664	ACSM3	acyl-CoA synthetase medium chain family member 3 [Source:HGNC Symbol;Acc:HGNC:10522]	NA	U:2; D:0
3	ENSG00000105855	2.25091	3.89177	7.55648	6.81564e-06	0.0253806	4.05632	ITGB8	integrin subunit beta 8 [Source:HGNC Symbol;Acc:HGNC:6163]	NA	U:3; D:2
4	ENSG00000079616	-1.56953	5.68503	-7.50801	7.27002e-06	0.0253806	4.12389	KIF22	kinesin family member 22 [Source:HGNC Symbol;Acc:HGNC:6391]	Under-expressed	U:0; D:5
5	ENSG00000157601	3.5772	4.33262	7.46189	7.73239e-06	0.0253806	3.96806	MX1	MX dynamin like GTPase 1 [Source:HGNC Symbol;Acc:HGNC:7532]	Over-expressed	U:4; D:0
6	ENSG00000144554	-2.02801	4.35663	-7.40455	8.35163e-06	0.0253806	3.95193	FANCD2	FA complementation group D2 [Source:HGNC Symbol;Acc:HGNC:3585]	Under-expressed	U:2; D:7
7	ENSG00000185745	4.24061	0.989127	6.50603	2.94789e-05	0.0606033	1.95885	IFIT1	interferon induced protein with tetratricopeptide repeats 1 [Source:HGNC Symbol;Acc:HGNC:5407]	Over-expressed	U:2; D:1
8	ENSG00000144712	-1.86282	2.83485	-6.49249	3.00687e-05	0.0606033	2.70764	CAND2	cullin associated and neddylation dissociated 2 (putative) [Source:HGNC Symbol;Acc:HGNC:30689]	NA	U:1; D:1
9	ENSG00000138675	3.49167	2.70059	6.43077	3.29207e-05	0.0606033	2.45525	FGF5	fibroblast growth factor 5 [Source:HGNC Symbol;Acc:HGNC:3683]	NA	U:2; D:1
10	ENSG00000165072	4.83614	2.78706	6.42429	3.32364e-05	0.0606033	2.3163	MAMDC2	MAM domain containing 2 [Source:HGNC Symbol;Acc:HGNC:23673]	Over-expressed	U:2; D:0
11	ENSG00000141449	3.54854	2.37571	6.34097	3.75948e-05	0.0623185	2.30683	GREB1L	GREB1 like retinoic acid receptor coactivator [Source:HGNC Symbol;Acc:HGNC:31042]	NA	U:0; D:1
12	ENSG00000105426	1.78937	5.8019	6.23487	4.40414e-05	0.0669209	2.43191	PTPRS	protein tyrosine phosphatase receptor type S [Source:HGNC Symbol;Acc:HGNC:9681]	NA	U:1; D:1
13	ENSG00000105825	4.95818	6.25322	6.15514	4.9654e-05	0.0696455	2.30228	TFPI2	tissue factor pathway inhibitor 2 [Source:HGNC Symbol;Acc:HGNC:11761]	NA	U:3; D:2
14	ENSG00000067048	-5.2633	-0.884282	-6.05573	5.77349e-05	0.0712213	0.576346	DDX3Y	DEAD-box helicase 3 Y-linked [Source:HGNC Symbol;Acc:HGNC:2699]	NA	U:1; D:2
15	ENSG00000137193	-2.18364	3.10768	-6.0356	5.9534e-05	0.0712213	2.09498	PIM1	Pim-1 proto-oncogene, serine/threonine kinase [Source:HGNC Symbol;Acc:HGNC:8986]	Under-expressed	U:7; D:2
16	ENSG00000115896	2.08535	3.73617	6.00244	6.26303e-05	0.0712213	2.05569	PLCL1	phospholipase C like 1 (inactive) [Source:HGNC Symbol;Acc:HGNC:9063]	NA	U:1; D:1
17	ENSG00000149212	2.34231	3.43605	5.96432	6.64014e-05	0.0712213	1.99258	SESN3	sestrin 3 [Source:HGNC Symbol;Acc:HGNC:23060]	NA	U:2; D:0
18	ENSG00000167772	4.26798	4.50422	5.86086	7.78981e-05	0.0743423	1.85589	ANGPTL4	angiopoietin like 4 [Source:HGNC Symbol;Acc:HGNC:16039]	Over-expressed	U:7; D:1
19	ENSG00000172738	2.74654	3.25569	5.79397	8.64397e-05	0.0743423	1.72963	TMEM217	transmembrane protein 217 [Source:HGNC Symbol;Acc:HGNC:21238]	Over-expressed	U:1; D:0
20	ENSG00000067646	-4.99559	-2.45578	-5.74178	9.37903e-05	0.0743423	-0.513832	ZFY	zinc finger protein Y-linked [Source:HGNC Symbol;Acc:HGNC:12870]	NA	NA
21	ENSG00000138623	2.75193	1.41242	5.69534	0.000100887	0.0743423	1.369	SEMA7A	semaphorin 7A (John Milton Hagen blood group) [Source:HGNC Symbol;Acc:HGNC:10741]	NA	U:2; D:2
22	ENSG00000066735	-3.02965	2.99133	-5.659	0.000106836	0.0743423	1.56413	KIF26A	kinesin family member 26A [Source:HGNC Symbol;Acc:HGNC:20226]	NA	U:1; D:2
23	ENSG00000145242	4.58272	1.38601	5.62304	0.000113088	0.0743423	0.937687	EPHA5	EPH receptor A5 [Source:HGNC Symbol;Acc:HGNC:3389]	NA	NA
24	ENSG00000026103	1.83805	3.82458	5.62237	0.000113208	0.0743423	1.53204	FAS	Fas cell surface death receptor [Source:HGNC Symbol;Acc:HGNC:11920]	Over-expressed	U:4; D:1
25	ENSG00000189056	4.9245	3.49324	5.60373	0.000116603	0.0743423	1.42187	RELN	reelin [Source:HGNC Symbol;Acc:HGNC:9957]	NA	U:0; D:1
26	ENSG00000164484	3.04261	2.00855	5.60132	0.00011705	0.0743423	1.27141	TMEM200A	transmembrane protein 200A [Source:HGNC Symbol;Acc:HGNC:21075]	NA	U:1; D:0
27	ENSG00000165246	-5.53208	-2.34378	-5.59773	0.000117721	0.0743423	-0.552824	NLGN4Y	neuroligin 4 Y-linked [Source:HGNC Symbol;Acc:HGNC:15529]	NA	NA
28	ENSG00000119669	-1.73208	6.29143	-5.59174	0.000118845	0.0743423	1.48292	IRF2BPL	interferon regulatory factor 2 binding protein like [Source:HGNC Symbol;Acc:HGNC:14282]	NA	U:1; D:1
29	ENSG00000163071	1.5607	3.96947	5.56688	0.000123638	0.0743423	1.45082	SPATA18	spermatogenesis associated 18 [Source:HGNC Symbol;Acc:HGNC:29579]	Over-expressed	U:4; D:0
30	ENSG00000147459	1.50188	5.52564	5.54355	0.000128321	0.0743423	1.41374	DOCK5	dedicator of cytokinesis 5 [Source:HGNC Symbol;Acc:HGNC:23476]	NA	U:0; D:1
31	ENSG00000066248	5.86352	-0.394853	5.51916	0.000133419	0.0743423	-0.276197	NGEF	neuronal guanine nucleotide exchange factor [Source:HGNC Symbol;Acc:HGNC:7807]	NA	U:1; D:2
32	ENSG00000178726	2.0545	6.02714	5.5139	0.000134545	0.0743423	1.36844	THBD	thrombomodulin [Source:HGNC Symbol;Acc:HGNC:11784]	NA	U:5; D:2
33	ENSG00000163808	-1.95261	3.63927	-5.41618	0.000157412	0.0800143	1.22671	KIF15	kinesin family member 15 [Source:HGNC Symbol;Acc:HGNC:17273]	Under-expressed	U:0; D:5
34	ENSG00000170430	-2.92347	1.25682	-5.41398	0.000157972	0.0800143	0.996045	MGMT	O-6-methylguanine-DNA methyltransferase [Source:HGNC Symbol;Acc:HGNC:7059]	Under-expressed	NA
35	ENSG00000135074	1.52777	6.11447	5.41397	0.000157975	0.0800143	1.21193	ADAM19	ADAM metallopeptidase domain 19 [Source:HGNC Symbol;Acc:HGNC:197]	Over-expressed	U:2; D:0
36	ENSG00000089127	2.40903	3.24503	5.36465	0.00017109	0.0820963	1.13977	OAS1	2'-5'-oligoadenylate synthetase 1 [Source:HGNC Symbol;Acc:HGNC:8086]	NA	U:3; D:0
37	ENSG00000101311	2.06262	3.15386	5.33188	0.000180437	0.0843611	1.08102	FERMT1	FERM domain containing kindlin 1 [Source:HGNC Symbol;Acc:HGNC:15889]	NA	U:1; D:0
38	ENSG00000126709	3.8129	4.63867	5.25451	0.000204695	0.0933103	0.980501	IFI6	interferon alpha inducible protein 6 [Source:HGNC Symbol;Acc:HGNC:4054]	Over-expressed	U:4; D:1
39	ENSG00000184545	2.29507	3.43725	5.2215	0.00021607	0.0960931	0.924553	DUSP8	dual specificity phosphatase 8 [Source:HGNC Symbol;Acc:HGNC:3074]	NA	U:1; D:0
40	ENSG00000119514	2.45429	2.67762	5.15739	0.000240104	0.0969028	0.803904	GALNT12	polypeptide N-acetylgalactosaminyltransferase 12 [Source:HGNC Symbol;Acc:HGNC:19877]	NA	U:3; D:1
41	ENSG00000171346	2.10389	3.05904	5.15473	0.000241162	0.0969028	0.816725	KRT15	keratin 15 [Source:HGNC Symbol;Acc:HGNC:6421]	NA	U:1; D:0
42	ENSG00000185507	1.79579	3.96812	5.15424	0.000241355	0.0969028	0.825979	IRF7	interferon regulatory factor 7 [Source:HGNC Symbol;Acc:HGNC:6122]	NA	U:5; D:1
43	ENSG00000113368	-1.51128	6.30688	-5.14854	0.000243638	0.0969028	0.789517	LMNB1	lamin B1 [Source:HGNC Symbol;Acc:HGNC:6637]	Under-expressed	U:4; D:33
44	ENSG00000156113	3.76678	3.62392	5.14135	0.000246547	0.0969028	0.796559	KCNMA1	potassium calcium-activated channel subfamily M alpha 1 [Source:HGNC Symbol;Acc:HGNC:6284]	NA	U:1; D:1
45	ENSG00000154262	2.73021	3.84699	5.13312	0.000249925	0.0969028	0.793861	ABCA6	ATP binding cassette subfamily A member 6 [Source:HGNC Symbol;Acc:HGNC:36]	NA	U:1; D:1
46	ENSG00000186918	-2.36734	2.34809	-5.12074	0.000255091	0.0969028	0.744729	ZNF395	zinc finger protein 395 [Source:HGNC Symbol;Acc:HGNC:18737]	NA	U:1; D:3
47	ENSG00000115194	-2.53084	1.54156	-5.10745	0.000260766	0.0970367	0.662803	SLC30A3	solute carrier family 30 member 3 [Source:HGNC Symbol;Acc:HGNC:11014]	NA	U:0; D:1
48	ENSG00000147697	1.92847	3.18847	5.09228	0.00026741	0.097519	0.726757	GSDMC	gasdermin C [Source:HGNC Symbol;Acc:HGNC:7151]	NA	NA
logFC - log2 of fold change between two compared groups; AveExpr - average log2 expression level for a gene across all compared samples; t - modareted t-statistics; P.Value and Adj.P.Value - nominal and corrected for multiple testing (with Benjamini and Hochberg’s method) p-values respectively; B - log-odds that the gene is differentially expressed, B-statistics; HGNC_ID; Description - descriptiv…
