# Supplementary material for: Replicative senescence and high glucose induce the accrual of self-derived cytosolic nucleic acids in human endothelial cells
Source: Cell Death Discov. 2024 Apr 20;10:184. doi: 10.1038/s41420-024-01954-z (PMC11032409; doi:10.1038/s41420-024-01954-z)
Supplement: Supplementary file 2 — Supplementary Table 2 [file 41420_2024_1954_MOESM2_ESM.xlsx]

## Sheet: Supplementary Table 2
Supplementary Table 2. Genes significantly differentially expressed (adj.p-value < 0.10 and logFC > 1.5) in senescent cells compared to young in high glucose levels. In blue : downregulated DE genes (logFC < 0); In orange : upregulated DE genes (logFC > 0).
#	Gene_ID	logFC	AveExpr	t	P.Value	Adj.P.Value	B	HGNC_ID	Description	HAGR_DB	SeneQuest_DB
1	ENSG00000092969	4.19162	3.63049	8.66226	1.6822e-06	0.0306732	4.95464	TGFB2	transforming growth factor beta 2 [Source:HGNC Symbol;Acc:HGNC:11768]	Over-expressed	U:5; D:1
2	ENSG00000144712	-2.31749	2.83485	-7.15059	1.18047e-05	0.0538119	3.3569	CAND2	cullin associated and neddylation dissociated 2 (putative) [Source:HGNC Symbol;Acc:HGNC:30689]	NA	U:1; D:1
3	ENSG00000105855	2.25148	3.89177	7.63701	6.12641e-06	0.0538119	4.13607	ITGB8	integrin subunit beta 8 [Source:HGNC Symbol;Acc:HGNC:6163]	NA	U:3; D:2
4	ENSG00000165072	5.8573	2.78706	7.24163	1.04179e-05	0.0538119	3.00045	MAMDC2	MAM domain containing 2 [Source:HGNC Symbol;Acc:HGNC:23673]	Over-expressed	U:2; D:0
5	ENSG00000005187	3.2947	1.5349	6.85602	1.78151e-05	0.05414	2.54905	ACSM3	acyl-CoA synthetase medium chain family member 3 [Source:HGNC Symbol;Acc:HGNC:10522]	NA	U:2; D:0
6	ENSG00000105825	5.7657	6.25322	6.95897	1.5409e-05	0.05414	3.34003	TFPI2	tissue factor pathway inhibitor 2 [Source:HGNC Symbol;Acc:HGNC:11761]	NA	U:3; D:2
7	ENSG00000067048	-6.81011	-0.884282	-6.37153	3.59296e-05	0.0595583	-0.0209208	DDX3Y	DEAD-box helicase 3 Y-linked [Source:HGNC Symbol;Acc:HGNC:2699]	NA	U:1; D:2
8	ENSG00000144554	-1.78874	4.35663	-6.42652	3.31271e-05	0.0595583	2.67697	FANCD2	FA complementation group D2 [Source:HGNC Symbol;Acc:HGNC:3585]	Under-expressed	U:2; D:7
9	ENSG00000049323	2.36217	7.9091	6.47196	3.09872e-05	0.0595583	2.75589	LTBP1	latent transforming growth factor beta binding protein 1 [Source:HGNC Symbol;Acc:HGNC:6714]	NA	U:3; D:2
10	ENSG00000141449	3.78009	2.37571	6.39663	3.46202e-05	0.0595583	2.26601	GREB1L	GREB1 like retinoic acid receptor coactivator [Source:HGNC Symbol;Acc:HGNC:31042]	NA	U:0; D:1
11	ENSG00000170430	-3.89953	1.25682	-6.3025	3.98078e-05	0.0601422	1.77692	MGMT	O-6-methylguanine-DNA methyltransferase [Source:HGNC Symbol;Acc:HGNC:7059]	Under-expressed	NA
12	ENSG00000147459	1.67318	5.52564	6.20332	4.6177e-05	0.0601422	2.38559	DOCK5	dedicator of cytokinesis 5 [Source:HGNC Symbol;Acc:HGNC:23476]	NA	U:0; D:1
13	ENSG00000138675	3.27012	2.70059	6.22754	4.45278e-05	0.0601422	2.21593	FGF5	fibroblast growth factor 5 [Source:HGNC Symbol;Acc:HGNC:3683]	NA	U:2; D:1
14	ENSG00000137193	-2.22558	3.10768	-5.96593	6.62364e-05	0.0635914	1.97185	PIM1	Pim-1 proto-oncogene, serine/threonine kinase [Source:HGNC Symbol;Acc:HGNC:8986]	Under-expressed	U:7; D:2
15	ENSG00000198825	1.76665	5.93388	5.98234	6.45892e-05	0.0635914	2.06878	INPP5F	inositol polyphosphate-5-phosphatase F [Source:HGNC Symbol;Acc:HGNC:17054]	NA	NA
16	ENSG00000115896	1.90914	3.73617	5.96567	6.62628e-05	0.0635914	2.02505	PLCL1	phospholipase C like 1 (inactive) [Source:HGNC Symbol;Acc:HGNC:9063]	NA	U:1; D:1
17	ENSG00000101311	2.33925	3.15386	6.09624	5.42846e-05	0.0635914	2.14807	FERMT1	FERM domain containing kindlin 1 [Source:HGNC Symbol;Acc:HGNC:15889]	NA	U:1; D:0
18	ENSG00000119514	3.05664	2.67762	6.00758	6.21395e-05	0.0635914	1.91773	GALNT12	polypeptide N-acetylgalactosaminyltransferase 12 [Source:HGNC Symbol;Acc:HGNC:19877]	NA	U:3; D:1
19	ENSG00000105426	1.67681	5.8019	5.92	7.10891e-05	0.064812	1.97772	PTPRS	protein tyrosine phosphatase receptor type S [Source:HGNC Symbol;Acc:HGNC:9681]	NA	U:1; D:1
20	ENSG00000138623	3.13864	1.41242	5.79014	8.69572e-05	0.0720717	1.28184	SEMA7A	semaphorin 7A (John Milton Hagen blood group) [Source:HGNC Symbol;Acc:HGNC:10741]	NA	U:2; D:2
21	ENSG00000026103	1.88763	3.82458	5.71411	9.79533e-05	0.07442	1.65917	FAS	Fas cell surface death receptor [Source:HGNC Symbol;Acc:HGNC:11920]	Over-expressed	U:4; D:1
22	ENSG00000104368	2.6882	8.17037	5.71465	9.78695e-05	0.07442	1.67478	PLAT	plasminogen activator, tissue type [Source:HGNC Symbol;Acc:HGNC:9051]	Over-expressed	U:6; D:3
23	ENSG00000066735	-3.47851	2.99133	-5.64438	0.000109332	0.0766753	1.4577	KIF26A	kinesin family member 26A [Source:HGNC Symbol;Acc:HGNC:20226]	NA	U:1; D:2
24	ENSG00000119669	-1.76221	6.29143	-5.65746	0.000107096	0.0766753	1.58658	IRF2BPL	interferon regulatory factor 2 binding protein like [Source:HGNC Symbol;Acc:HGNC:14282]	NA	U:1; D:1
25	ENSG00000184545	2.47386	3.43725	5.59637	0.000117974	0.0790425	1.46838	DUSP8	dual specificity phosphatase 8 [Source:HGNC Symbol;Acc:HGNC:3074]	NA	U:1; D:0
26	ENSG00000167772	3.78938	4.50422	5.55643	0.000125712	0.0790425	1.43048	ANGPTL4	angiopoietin like 4 [Source:HGNC Symbol;Acc:HGNC:16039]	Over-expressed	U:7; D:1
27	ENSG00000189056	5.09148	3.49324	5.55939	0.000125121	0.0790425	1.31613	RELN	reelin [Source:HGNC Symbol;Acc:HGNC:9957]	NA	U:0; D:1
28	ENSG00000135074	1.53761	6.11447	5.48635	0.000140613	0.0827077	1.32641	ADAM19	ADAM metallopeptidase domain 19 [Source:HGNC Symbol;Acc:HGNC:197]	Over-expressed	U:2; D:0
29	ENSG00000067646	-4.61184	-2.45578	-5.30532	0.000188404	0.084029	-0.875354	ZFY	zinc finger protein Y-linked [Source:HGNC Symbol;Acc:HGNC:12870]	NA	NA
30	ENSG00000178726	1.9822	6.02714	5.3789	0.000167186	0.084029	1.16221	THBD	thrombomodulin [Source:HGNC Symbol;Acc:HGNC:11784]	NA	U:5; D:2
31	ENSG00000124721	2.00162	2.18081	5.30356	0.000188943	0.084029	0.957934	DNAH8	dynein axonemal heavy chain 8 [Source:HGNC Symbol;Acc:HGNC:2952]	NA	U:1; D:0
32	ENSG00000070404	2.14876	5.28186	5.37473	0.00016832	0.084029	1.15959	FSTL3	follistatin like 3 [Source:HGNC Symbol;Acc:HGNC:3973]	NA	U:3; D:0
33	ENSG00000113356	2.19531	3.79051	5.33614	0.00017919	0.084029	1.10081	POLR3G	RNA polymerase III subunit G [Source:HGNC Symbol;Acc:HGNC:30075]	NA	U:0; D:2
34	ENSG00000134242	2.49793	2.9072	5.32317	0.00018301	0.084029	1.04532	PTPN22	protein tyrosine phosphatase non-receptor type 22 [Source:HGNC Symbol;Acc:HGNC:9652]	NA	U:0; D:2
35	ENSG00000164484	2.61515	2.00855	5.34201	0.000177491	0.084029	0.99947	TMEM200A	transmembrane protein 200A [Source:HGNC Symbol;Acc:HGNC:21075]	NA	U:1; D:0
36	ENSG00000187688	3.71135	5.23333	5.39688	0.000162395	0.084029	1.19757	TRPV2	transient receptor potential cation channel subfamily V member 2 [Source:HGNC Symbol;Acc:HGNC:18082]	Over-expressed	U:2; D:1
37	ENSG00000074211	4.84014	0.685071	5.43609	0.000152441	0.084029	0.500937	PPP2R2C	protein phosphatase 2 regulatory subunit Bgamma [Source:HGNC Symbol;Acc:HGNC:9306]	NA	NA
38	ENSG00000218336	3.08414	7.03031	5.25652	0.000204026	0.0885765	0.975317	TENM3	teneurin transmembrane protein 3 [Source:HGNC Symbol;Acc:HGNC:29944]	NA	U:2; D:0
39	ENSG00000147697	1.98961	3.18847	5.22787	0.000213824	0.0906714	0.925767	GSDMC	gasdermin C [Source:HGNC Symbol;Acc:HGNC:7151]	NA	NA
40	ENSG00000161267	-2.03632	2.07961	-5.15771	0.000239977	0.093842	0.753528	BDH1	3-hydroxybutyrate dehydrogenase 1 [Source:HGNC Symbol;Acc:HGNC:1027]	NA	U:1; D:0
41	ENSG00000186638	-1.85492	3.0403	-5.15291	0.000241887	0.093842	0.806828	KIF24	kinesin family member 24 [Source:HGNC Symbol;Acc:HGNC:19916]	NA	U:0; D:4
42	ENSG00000149212	1.96104	3.43605	5.16175	0.000238384	0.093842	0.834116	SESN3	sestrin 3 [Source:HGNC Symbol;Acc:HGNC:23060]	NA	U:2; D:0
43	ENSG00000163814	2.32226	4.95742	5.18317	0.000230118	0.093842	0.867275	CDCP1	CUB domain containing protein 1 [Source:HGNC Symbol;Acc:HGNC:24357]	NA	U:1; D:1
44	ENSG00000115884	3.06682	4.35922	5.11284	0.000258451	0.0961756	0.762655	SDC1	syndecan 1 [Source:HGNC Symbol;Acc:HGNC:10658]	NA	U:5; D:1
45	ENSG00000135451	-1.64113	4.3455	-5.07066	0.000277182	0.0962245	0.693226	TROAP	trophinin associated protein [Source:HGNC Symbol;Acc:HGNC:12327]	Under-expressed	U:0; D:6
46	ENSG00000197093	1.8652	3.40635	5.06523	0.000279692	0.0962245	0.686535	GAL3ST4	galactose-3-O-sulfotransferase 4 [Source:HGNC Symbol;Acc:HGNC:24145]	NA	U:2; D:0
47	ENSG00000171346	2.08228	3.05904	5.08161	0.000272184	0.0962245	0.701282	KRT15	keratin 15 [Source:HGNC Symbol;Acc:HGNC:6421]	NA	U:1; D:0
48	ENSG00000145242	3.62292	1.38601	5.09486	0.000266267	0.0962245	0.470599	EPHA5	EPH receptor A5 [Source:HGNC Symbol;Acc:HGNC:3389]	NA	NA
49	ENSG00000133800	2.59001	5.89222	5.0322	0.000295505	0.0997821	0.621133	LYVE1	lymphatic vessel endothelial hyaluronan receptor 1 [Source:HGNC Symbol;Acc:HGNC:14687]	NA	NA
logFC - log2 of fold change between two compared groups; AveExpr - average log2 expression level for a gene across all compared samples; t - modareted t-statistics; P.Value and Adj.P.Value - nominal and corrected for multiple testing (with Benjamini and Hochberg’s method) p-values respectively; B - log-odds that the gene is differentially expressed, B-statistics; HGNC_ID; Description - descriptiv…
